# Supplementary material for: Comprehensive genetic testing combined with citizen science reveals a recently characterized ancient MC1R mutation associated with partial recessive red phenotypes in dog
Source: Canine Med Genet. 2020 Nov 5;7:16. doi: 10.1186/s40575-020-00095-7 (PMC7643265; doi:10.1186/s40575-020-00095-7)
Supplement: Supplementary file 1 — Additional file 1 Table S1. Allele frequency of R301C variant in the study sample composition. [file 40575_2020_95_MOESM1_ESM.xlsx]

## Sheet: Sheet1
Table S1. Allele frequency of R301C variant in the study sample composition.
Breed/breed variety	R301C variant frequency	Number of dogs genotyped
All of genotyped dogs - total	0.015	11750
Affenpinscher	0	5
Afghan Hound	0	19
Airedale Terrier	0	8
Akita Inu	0	31
Alaskan Husky	0.1875	8
Alaskan Klee Kai	0.857143	28
Alaskan Malamute	1	22
American Akita	0	7
American Bulldog	0	19
American Bully	0	5
American Foxhound	0	2
American Hairless Terrier	0	63
American Pit Bull Terrier	0	50
American Staffordshire Terrier	0	11
American Water Spaniel	0	2
Appenzell Cattle Dog	0	11
Australian Cattle Dog	0	12
Australian Kelpie	0	12
Australian Labradoodle	0	5
Australian Shepherd	0	234
Australian Terrier	0	1
Berger d'Auvergne	0.1041	24
Azawakh	0	1
Barbet	0	237
Basenji	0.0185185	27
Basset Fauve de Bretagne	0.153846	13
Basset Hound	0	1
Bavarian Mountain Scenthound	0	1
Beagle	0.0133333	75
Bearded Collie	0	7
Beauceron	0	11
Belgian Mastiff	0	5
Belgian Shepherd Dog - Groenendael	0	41
Belgian Shepherd Dog - Laekenois	0	2
Belgian Shepherd Dog - Malinois	0	25
Belgian Shepherd Dog - Tervueren	0	16
Bernese Mountain Dog	0	69
Bichon Frise	0	7
Biewer Terrier	0	4
Black Russian Terrier	0	3
Boerboel	0	259
Bohemian Shepherd - Chodsky Pes	0	1
Bolognese	0	7
Bolonka	0	4
Border Collie	0	160
Border Terrier	0	6
Borzoi	0	9
Boston Terrier	0	23
Bouvier des Ardennes	0	1
Bouvier des Flandres	0	1
Boxer	0	11
Braque du Bourbonnais	0	2
Briard	0	3
Brittany	0	8
Broholmer	0	18
Bulgarian Shepherd Dog - Karakachan Dog	0	1
Bulgarian Shepherd Dog – Karakachan Dog	0	3
Bull Terrier	0	3
Bulldog	0	46
Bullmastiff	0	13
Cairn Terrier	0	36
Canaan Dog	0	1
Cane Corso	0	8
Catahoula Leopard Dog	0	4
Catalan Sheepdog	0	11
Caucasian Shepherd Dog	0	15
Cavalier King Charles Spaniel	0	79
Central Asian Ovcharka	0	12
Ceskoslovensky Vlcak	0	4
Chesapeake Bay Retriever	0.125	4
Chihuahua	0.0196078	51
Chinese Crested Dog	0.037037	27
Chinook	0.00452489	221
Cirneco dell´Etna	0.0271739	92
Collie Rough	0	49
Collie Smooth	0	75
Coton de Tulear	0	251
Curly Coated Retriever	0	126
Dachshund	0	12
Dachshund - Longhaired	0	4
Dachshund - Miniature Longhaired	0	25
Dachshund - Miniature Shorthaired	0	9
Dachshund - Miniature Wirehaired	0	16
Dachshund - Rabbit Longhaired	0	4
Dachshund - Rabbit Shorthaired	0	4
Dachshund - Rabbit Wirehaired	0	16
Dachshund - Standard Longhaired	0	3
Dachshund - Standard Shorthaired	0	4
Dachshund - Standard Wirehaired	0	6
Dachshund - Wirehaired	0	4
Dalmatian	0	27
Dandie Dinmont Terrier	0	142
Danish-Swedish Farmdog	0	223
Deerhound	0	39
Dobermann	0	37
Dogo Argentino	0	2
Dogo Canario	0	2
Dogue de Bordeaux	0	1
Drever	0.875	4
Dutch Shepherd Dog	0	2
Dutch Shepherd Dog - Longhaired	0	63
Dutch Shepherd Dog - Rough-haired	0	32
Dutch Shepherd Dog - Shorthaired	0	36
East-European Shepherd	0	1
East-Siberian Laika	0.0454545	33
Elo	0	4
English Cocker Spaniel	0	41
English Foxhound	0.6	5
English Greyhound	0	14
English Springer Spaniel	0	22
English Toy Terrier	0	20
Estonian Hound	0	1
Estrela Mountain Dog - Longhaired	0	12
Eurasier	0	42
Field Spaniel	0	14
Finnish Hound	0.0150376	133
Finnish Lapphund	0.0285714	70
Finnish Spitz	0.0588235	17
Flat Coated Retriever	0	30
Fox Terrier - Smooth	0	7
Fox Terrier - Wire	0	33
French Bulldog	0	272
German Hunting Terrier	0	12
German Longhaired Pointer	0	12
German Pinscher	0	35
German Shepherd Dog	0	191
German Shepherd Dog - Longhaired	0	16
German Shorthaired Pointer	0	5
German Spitz	0	2
German Spitz - Giant Spitz - White	0	1
German Spitz - Medium size Spitz - Black and brown	0	2
German Spitz - Medium size Spitz - Other colours	0	3
German Spitz - Miniature Spitz - Black and brown	0	5
German Spitz - Miniature Spitz - Other colours	0	8
German Spitz - Miniature Spitz - White	0	3
German Wirehaired Pointer	0	7
Giant Schnauzer	0	3
Golden Labrador Retriever	0	56
Golden Retriever	0	87
Gordon Setter	0	3
Grand Basset Griffon Vendeen	0	1
Gray Wolf	0	13
Great Dane	0	75
Greater Swiss Mountain Dog	0	5
Havanese	0	86
Hokkaido	0	14
Hovawart	0	18
Hungarian Hound	0.1875	8
Hungarian Short-Haired Pointer (Vizsla)	0	26
Ibizan Hound - Smooth-haired	0	2
Icelandic Sheepdog	0	36
Irish Red Setter	0	8
Irish Soft Coated Wheaten Terrier	0	26
Irish Terrier	0	18
Irish Water Spaniel	0	2
Irish Wolfhound	0	17
Italian Greyhound	0	54
Jack Russell Terrier	0	89
Japanese Chin	0	12
Japanese Spitz	0	2
Kai	0	25
Karelian Bear Dog	0.0357143	14
Keeshond	0	2
Kerry Blue Terrier	0	5
King Charles Spaniel or English Toy Spaniel	0	13
Kishu	0	11
Kleiner Münsterländer	0	2
Kooikerhondje	0	40
Korea Jindo Dog	0	1
Kritikos Lagonikos	0.0487805	41
Kromfohrländer	0	331
Labrador Retriever	0	198
Lacy Dog	0	6
Lagotto Romagnolo - Romagna Water Dog	0	1070
Lakeland Terrier	0	2
Lancashire Heeler	0	6
Landseer	0	1
Lapponian Herder	0.0405405	37
Large Münsterländer	0	4
Leonberger	0	1
Lhasa Apso	0	1
Little Lion Dog or Löwchen	0	9
Longhaired Whippet	0	1
Maltese	0	2
Manchester Terrier	0	3
Mastiff	0	76
Mi-ki	0	84
Miniature American Shepherd	0	10
Miniature Bull Terrier	0	28
Miniature Pinscher	0	49
Miniature Schnauzer	0	8
Miniature Schnauzer - Black	0	1
Miniature Schnauzer - Black and silver	0	4
Miniature Schnauzer - Pepper and salt	0	3
Miniature Schnauzer - White	0	2
Mixed breed	0.0268542	391
Mudi	0	42
Neapolitan Mastiff	0	2
Newfoundland	0	20
Norfolk Terrier	0	4
Norrbottenspitz	0.0606061	33
Northern Inuit Dog	0.833333	6
Norwegian Elkhound, Black	0	1
Norwegian Elkhound, Grey	0	440
Norwich Terrier	0	4
Nova Scotia Duck Tolling Retriever	0	19
Old English Sheepdog	0	135
Olde English Bulldogge	0	4
Papillon	0	92
Parson Russell Terrier	0	188
Pekingese	0	5
Peruvian Hairless Dog - Large	0.25	8
Peruvian Hairless Dog - Medium	0.0833333	6
Peruvian Hairless Dog - Miniature	0.25	2
Phalene	0.0277778	18
Pharaoh Hound	0	7
Picardy Sheepdog	0	1
Plott	0.5	1
Polish Greyhound	0	18
Polish Lowland Sheepdog	0	2
Pomeranian	0	9
Poodle - Medium (FCI size standard)	0	37
Poodle - Miniature (AKC size standard)	0	27
Poodle - Miniature (FCI size standard)	0	33
Poodle - Standard (AKC size standard)	0	67
Poodle - Standard (FCI size standard)	0	101
Poodle - Toy (AKC size standard)	0	13
Poodle - Toy (FCI size standard)	0	13
Poodle (AKC)	0	23
Portuguese Podengo - Smooth-haired Miniature	0	32
Portuguese Podengo - Wirehaired Medium sized	0	3
Portuguese Podengo - Wirehaired Miniature	0	72
Portuguese Water Dog	0	9
Pražský Krysarík	0	6
Pug	0	14
Pumi	0	54
Pyrenean Mastiff	0.122449	49
Pyrenean Mountain Dog or Great Pyrenees	0	9
Pyrenean Sheepdog - Longhaired	0	25
Pyrenean Sheepdog - Smooth Faced	0	9
Rhodesian Ridgeback	0	482
Rottweiler	0	14
Russell Terrier	0	20
Russian Hound	0	1
Russian Tsvetnaya Bolonka	0	6
Russian-European Laika	0	5
Saarlooswofdog	0	31
Saarlooswolfdog	0.00763359	131
Saint Bernard	0	1
Saint Bernard - Longhaired	0	9
Saint Bernard - Shorthaired	0	10
Saint-Usuge Spaniel	0	1
Saluki	0	33
Samoyed	0	26
Schapendoes	0	95
Schipperke	0	4
Schnauzer	0	5
Scottish Terrier	0	40
Sealyham Terrier	0	2
Serbian Hound	0.5	1
Shar Pei	0	3
Shetland Sheepdog	0	83
Shiba	0	77
Shih Tzu	0	6
Shikoku	0	20
Shiloh Shepherd	0	1
Siberian Husky	0.703125	32
Silken Windhound	0	1
Skye Terrier	0	1
Sloughi	0	1
Slovakian Chuvach	0	12
Småland Hound	0	1
Spaniel de Pont-Audemer	0	17
Spanish Greyhound	0	9
Spanish Water Dog	0	30
Stabyhoun	0	10
Staffordshire Bull Terrier	0	29
Swedish Elkhound	0	19
Swedish Vallhund	0	273
Tamaskan Dog	0.360656	122
Terrier Brazileiro	0	20
Thai Ridgeback	0	8
Tibetan Mastiff	0	10
Tibetan Spaniel	0	32
Tibetan Terrier	0	22
Tornjak	0	1
Toy Fox Terrier	0	3
Weimaraner	0	46
Weimaraner - Longhaired	0	2
Welsh Corgi Cardigan	0	16
Welsh Corgi Pembroke	0	47
Welsh Sheepdog	0	1
Welsh Springer Spaniel	0	44
Welsh Terrier	0	6
West Highland White Terrier	0	155
West-Siberian Laika	0.125	16
Whippet	0	115
White Swiss Shepherd Dog	0	89
Wirehaired Pointing Griffon Korthals	0	3
Wirehaired Slovakian Pointer	0	1
Volpino Italiano	0	25
Working Jack Russell Terrier	0	5
Xoloitzcuintle - Standard	0	4
Yorkshire Terrier	0	50
