# Supplementary material for: Comprehensive genetic testing combined with citizen science reveals a recently characterized ancient MC1R mutation associated with partial recessive red phenotypes in dog
Source: Canine Med Genet. 2020 Nov 5;7:16. doi: 10.1186/s40575-020-00095-7 (PMC7643265; doi:10.1186/s40575-020-00095-7)
Supplement: Supplementary file 2 — Additional file 2 Table S2. Phenotype analysis of 125 dogs with known genotype for MC1R, CBD103 and ASIP loci. [file 40575_2020_95_MOESM2_ESM.xlsx]

## Sheet: Sheet1
Supplementary Table S2. Phenotype analysis
Number of phenotyped dogs (Total 125)	genotype E locus K locus A locus	Breed	Phenotype
7 (eA/eA or eA/e1 with KB/*)	eA/eA KB(r)/ky ay/ay	Drever	clear fawn (with white markings)
	eA/eA KB(r)/ky ay/ay	Drever	clear fawn (with white markings)
	eA/e1 KB/ky ay/ay	Cirneco dell' Etna	clear fawn
	eA/e1 KB/ky ay/ay	Cirneco dell' Etna	clear fawn
	eA/e1 KB/ky ay/ay	Cirneco dell' Etna	clear fawn
	eA/e1 KB/ky at/a	Mixed breed	saddle tan
	eA/e1 KB/ky aw/at	Siberian Husky	wolf sable
63 (eA/eA or eA/e1 without KB)	eA/eA ky/ky ay/ay	Berger d'Auvergne	cream/fawn (with merle)
	eA/eA ky/ky ay/ay	Berger d'Auvergne	cream/fawn (with merle)
	eA/e1 ky/ky ay/ay	Nordic Spitz	cream/fawn (with white spotting)
	eA/e1 ky/ky ay/at	Finnish Lapphund	fawn domino
	eA/e1 ky/ky aw/aw	Alaskan Klee Kai	domino
	eA/e1 ky/ky aw/aw	Alaskan Klee Kai	domino
	eA/e1 ky/ky aw/at	Alaskan Klee Kai	domino
	eA/eA ky/ky aw/aw	Alaskan Malamute	domino
	eA/eA ky/ky aw/aw	Alaskan Malamute	domino
	eA/eA ky/ky aw/aw	Alaskan Malamute	domino
	eA/eA ky/ky aw/aw	Alaskan Malamute	domino
	eA/eA ky/ky aw/aw	Alaskan Malamute	domino
	eA/eA ky/ky aw/aw	Alaskan Malamute	domino
	eA/eA ky/ky aw/aw	Alaskan Malamute	domino
	eA/eA ky/ky aw/aw	Alaskan Malamute	domino
	eA/eA ky/ky aw/aw	Alaskan Malamute	domino
	eA/eA ky/ky aw/aw	Alaskan Malamute	domino
	eA/eA ky/ky aw/aw	Alaskan Malamute	domino
	eA/eA ky/ky aw/aw	Alaskan Malamute	domino
	eA/e1 ky/ky aw/at	Chinook	domino
	eA/e1 ky/ky aw/at	Finnish Lapphund	domino
	eA/e1 ky/ky aw/at	Mixed breed	domino
	eA/e1 ky/ky aw/aw	Northern Inuit Dog	domino
	eA/eA ky/ky aw/a	Northern Inuit Dog	domino
	eA/eA ky/ky aw/aw	Siberian Husky	domino
	eA/eA ky/ky aw/aw	Siberian Husky	domino
	eA/eA ky/ky aw/aw	Siberian Husky	domino
	eA/eA ky/ky aw/aw	Siberian Husky	domino
	eA/eA ky/ky aw/at	Siberian Husky	domino
	eA/eA ky/ky aw/at	Siberian Husky	domino
	eA/eA ky/ky aw/aw	Tamaskan Dog	domino
	eA/eA ky/ky aw/aw	Tamaskan Dog	domino
	eA/eA ky/ky aw/aw	Tamaskan Dog	domino
	eA/eA ky/ky aw/aw	Tamaskan Dog	domino
	eA/e1 ky/ky aw/aw	Tamaskan Dog	domino
	eA/e1 ky/ky aw/aw	Tamaskan Dog	domino
	eA/e1 ky/ky aw/a	Tamaskan Dog	domino
	eA/e1 ky/ky aw/aw	Tamaskan Dog	domino
	eA/e1 ky/ky aw/aw	Tamaskan Dog	domino
	eA/e1 ky/ky aw/aw	Tamaskan Dog	domino
	eA/e1 ky/ky aw/aw	Tamaskan Dog	domino
	eA/e1 ky/ky aw/at	Tamaskan Dog	domino
	eA/e1 ky/ky aw/at	Tamaskan Dog	domino
	eA/e1 ky/ky aw/at	Tamaskan Dog	domino
	eA/eA ky/ky at/at	Alaskan Malamute	domino
	eA/e1 ky/ky at/at	Beagle	pied
	eA/e1 ky/ky at/at	Chihuahua	grizzle
	eA/e1 ky/ky at/at	Chihuahua Smooth-haired	grizzle
	eA/e1 ky/ky at/at	Drever	tan pointa
	eA/e1 ky/ky at/at	Finnish Lapphund	domino
	eA/e1 ky/ky at/at	Hungarian Hound	redb
	eA/e1 ky/ky at/at	Hungarian Hound	redb
	eA/e1 ky/ky at/at	Lapponian Herder	domino
	eA/e1 ky/ky at/at	Mixed breed	domino
	eA/e1 ky/ky at/at	Siberian Husky	domino
	eA/e1 ky/ky at/at	Tamaskan Dog	domino
	eA/eA ky/ky a/a	Alaskan Klee Kai	tan point
	eA/eA ky/ky a/a	Alaskan Klee Kai	tan point
	eA/eA ky/ky a/a	Alaskan Klee Kai	tan point
	eA/eA ky/ky a/a	Northern Inuit Dog	wolf sable/tan point
	eA/eA ky/ky a/a	Northern Inuit Dog	wolf sable/tan point
	eA/e1 ky/ky a/a	Tamaskan Dog	wolf sable/tan point
	eA/e1 ky/ky a/a	Tamaskan Dog	wolf sable/tan point
39 (E/eA with/without KB)	E/eA KB/ky ay/aw	Pyrenean Mastiff	black
	E/eA ky/ky ay/a	Chesapeake Bay Retriever	fawn
	E/eA ky/ky ay/at	Nordic Spitz	fawn
	E/eA ky/ky aw/at	Alaskan Husky	wolf sable
	E/eA ky/ky aw/at	Mixed breed	wolf sable
	E/eA ky/ky aw/aw	Mixed breed	wolf sable
	E/eA KB(r)/ky aw/aw	Pyrenean Mastiff	wolf sable (with brindle)
	E/eA ky/ky aw/aw	Saarlooswolfdog	wolf sable
	E/eA ky/ky aw/at	Siberian Husky	dominoc
	E/eA ky/ky aw/at	Siberian Husky	dominoc
	E/eA ky/ky aw/at	Siberian Husky	wolf sable
	E/eA ky/ky aw/aw	Siberian Husky	wolf sable
	E/eA ky/ky aw/at	Tamaskan Dog	wolf sable
	E/eA ky/ky aw/at	Tamaskan Dog	wolf sable
	E/eA ky/ky aw/at	Tamaskan Dog	wolf sable
	E/eA ky/ky aw/at	Tamaskan Dog	wolf sable
	E/eA ky/ky aw/at	Tamaskan Dog	wolf sable
	E/eA ky/ky aw/at	Tamaskan Dog	wolf sable
	E/eA ky/ky aw/at	Tamaskan Dog	wolf sable
	E/eA ky/ky aw/a	Tamaskan Dog	wolf sable
	E/eA ky/ky aw/aw	Tamaskan Dog	wolf sable
	E/eA ky/ky aw/aw	Tamaskan Dog	wolf sable
	E/eA ky/ky aw/aw	Tamaskan Dog	wolf sable
	E/eA ky/ky aw/aw	Tamaskan Dog	wolf sable
	E/eA ky/ky aw/aw	Tamaskan Dog	wolf sable
	E/eA ky/ky aw/aw	Tamaskan Dog	wolf sable
	E/eA ky/ky aw/aw	Tamaskan Dog	wolf sable
	E/eA ky/ky aw/aw	Tamaskan Dog	wolf sable
	E/eA ky/ky aw/aw	Tamaskan Dog	wolf sable
	E/eA ky/ky aw/aw	Tamaskan Dog	wolf sable
	E/eA ky/ky aw/aw	Tamaskan Dog	wolf sable
	E/eA ky/ky aw/aw	Tamaskan Dog	wolf sable
	E/eA ky/ky aw/aw	Tamaskan Dog	wolf sable
	E/eA ky/ky aw/aw	Tamaskan Dog	wolf sable
	E/eA ky/ky aw/aw	Tamaskan Dog	wolf sable
	E/eA ky/ky at/at	Basenji	tan point
	E/eA ky/ky at/at	Hungarian Hound	tan point
	E/eA ky/ky at/at	Tamaskan Dog	tan point
	E/eA ky/ky at/at	Tamaskan Dog	tan point
16 (EM/eA)	EM/eA KB/ky at/a	Berger d'Auvergne	black (with merle)
	EM/eA KB/ky aw/aw	Pyrenean Mastiff	black
	EM/eA KB/ky aw/aw	Pyrenean Mastiff	black
	EM/eA KB/ky ay/at	Drever	dark masked fawn
	EM/eA ky/ky ay/ay	Nordic Spitz	dark masked fawn
	EM/eA ky/ky ay/ay	Nordic Spitz	dark masked fawn
	EM/eA ky/ky ay/ay	Phalene	dark masked fawn
	EM/eA ky/ky aw/at	Alaskan Husky	dark masked wolf sable
	EM/eA KB(r)/ky aw/at	Mixed breed	dark masked wolf sable (with brindle)
	EM/eA ky/ky aw/at	Mixed breed	dark masked wolf sable
	EM/eA ky/ky aw/at	Pyrenean Mastiff	dark masked wolf sable (with brindle)
	EM/eA ky/ky aw/aw	Pyrenean Mastiff	dark masked wolf sable (with brindle)
	EM/eA ky/ky aw/aw	Tamaskan Dog	dark masked wolf sable
	EM/eA ky/ky at/at	Chinook	dark masked tan point
	EM/eA ky/ky at/at	Lapponian Herder	dark masked tan point
	EM/eA KB(r)/ky at/at	Pyrenean Mastiff	dark masked tan point (with brindle)
aThis dog has normal tan points without blend of pheomelanin hairs manifesting domino pattern only as white markings on the centerline of dog's head and reduced color on the dog's nose while there is more eumelanin expressed than in other dogs with this genotype. bThis dogs has almost all eumelanin expression removed manifesting domino pattern only as white markings on the centerline of dog's hea…
